# Supplementary material for: Attention bias modification for depression: A systematic review and meta-analysis
Source: Front Psychiatry. 2023 Mar 10;14:1098610. doi: 10.3389/fpsyt.2023.1098610 (PMC10036757; doi:10.3389/fpsyt.2023.1098610)
Supplement: Supplementary file 1 [file Data_Sheet_1.zip]

Archive with 5 entries (4 files):
- Supplementary Appendix/Appendix 1-PRISMA2020.docx
- Supplementary Appendix/Appendix 2 Search strategies.docx
- Supplementary Appendix/Appendix 3 The list of excluded records.docx
- Supplementary Appendix/Appendix 4 Grade-ABM.docx
- Supplementary Appendix/
